# Supplementary material for: A hospital based retrospective study of factors influencing therapeutic leukapheresis in patients presenting with hyperleukocytic leukaemia
Source: Sci Rep. 2018 Jan 10;8:294. doi: 10.1038/s41598-017-17534-4 (PMC5762875; doi:10.1038/s41598-017-17534-4)
Supplement: Supplementary file 1 — Supplemental Table S1 [file 41598_2017_17534_MOESM1_ESM.xls]

## Sheet: sheet 1
No.	Age (year)	Height (cm)	Weight (kg)	RBC (×1012/l) pre-apheresis	PLT (×109/l) pre-apheresis	WBC (×109/l) pre-apheresis	Survival	Survival time (Months)	Complications	RBC (×1012/l) post-apheresis	PLT (×109/l) post-apheresis	WBC (×109/l) post-apheresis	Absolute reduction of WBC (×109/l)	bone pain pre-apheresis	bone pain post-apheresis	Blurred vision pre-apheresis	Blurred vision post-apheresis	lymphadenopathy pre-apheresis	lymphadenopathy post-apheresis	splenomegaly pre-apheresis	splenomegaly post-apheresis
1	49	163	46	1.96	246	255.5	Yes	22	pulmonary infection	1.48	143	190	65.5	No	No	No	No	No	No	Yes	Yes
2	55	157	51	2.67	71	98.08	No	7.4	pulmonary infection and myelosuppression	2.75	37	67.88	30.2	No	No	No	No	Yes	No	No	No
3	49	163	46	2.15	157	186	Yes	23	pulmonary infection	1.76	99	118	68	No	No	No	No	No	No	Yes	No
4	56	158	53	3.4	132	92.87	No	5	pulmonary infection, gingivitis, abnormal of hepatic and renal function	3.39	22	28.76	64.11	No	No	No	No	Yes	No	No	No
5	53	155	67	2.86	42	203.7	No	8	septicemia	2.9	18	150	53.7	Yes	No	No	No	Yes	Yes	No	No
6	62	180	70	2.99	48	370.4	No	3.5	pulmonary infection, myelosuppression, arrhythmia, circulatory failure, abnormal of renal function	2.73	33	307	63.4	No	No	Yes	Yes	No	No	No	No
7	62	180	70	2.97	34	308.8	No	7.5	no	2.77	24	221.11	87.69	No	No	Yes	Yes	No	No	No	No
8	62	180	70	3.12	76	251.9	No	8	no	2.59	35	140.24	111.66	No	No	Yes	No	No	No	No	No
9	48	162	50	2.92	292	483	No	12	abnormal of renal function	2.13	170	244.11	238.89	No	No	No	No	No	No	Yes	No
10	72	170	70	2.84	145	58.09	No	2.5	pulmonary infection, respiratory failure, circulatory failure, abnormal of renal function	2.37	79	42.49	15.6	No	No	No	No	Yes	No	No	No
11	61	174	72	2.09	84	436.1	Yes	8	pulmonary infection, renal failure, abnormal of hepatic function	1.84	73	390	46.1	No	No	Yes	Yes	No	No	Yes	No
12	31	170	51	3.6	78	284.4	No	4.5	pulmonary infection, abnormal of hepatic and renal function	3.75	39	162.1	122.3	Yes	Yes	No	No	No	No	No	No
13	31	170	51	4.14	60	111.8	Yes	24	no	3.72	48	52.13	59.67	Yes	No	No	No	No	No	No	No
14	11	135	30	2.35	78	257	Yes	22.5	no	2.06	51	151.3	105.7	No	No	No	No	No	No	No	No
15	40	153	53	2.5	373	459.9	No	17	pulmonary infection, pulmonary nodules, pleural effusion, pelvic effusion, abnormal of hepatic and renal function	2.32	282	367.4	92.5	No	No	No	No	No	No	Yes	No
16	40	153	53	2.42	308	338	No	5	no	2.2	239	261.7	76.3	No	No	No	No	No	No	No	No
17	58	154	41	2.95	41	120.39	Yes	16.5	no	2.57	21	42.53	77.86	Yes	No	No	No	No	No	Yes	No
18	18	163	50	2.45	30	106.04	Yes	7.5	pulmonary infection and myelosuppression	2.27	17	66.65	39.39	No	No	No	No	Yes	No	No	No
19	30	180	65	2.65	452	497.5	No	14.5	pulmonary infection, abnormal of hepatic and renal function	1.75	364	280.22	217.28	No	No	No	No	No	No	Yes	No
20	30	180	65	1.96	381	252	Yes	14.5	no	1.31	189	152.55	99.45	No	No	No	No	No	No	No	No
21	12	160	60	4.74	42	285.3	No	14	thrombocytopenia	4.26	21	205.82	79.48	No	No	Yes	No	No	No	No	No
22	60	176	64	1.83	81	132.2	No	1.5	pulmonary infection, respiratory failure, circulatory failure, fungal infection	1.18	14	49.7	82.5	No	No	No	No	Yes	Yes	No	No
23	53	152	50	2.82	266	323.5	Yes	13	pulmonary infection, abnormal of renal function	1.85	202	162	161.5	Yes	No	No	No	No	No	Yes	No
24	30	160	48	2.93	636	191.1	Yes	11.5	pulmonary infection, hepatomegaly, splenomegaly, fungal infection, myelosuppression	2.73	471	131	60.1	No	No	No	No	No	No	Yes	No
25	23	180	81	2.14	166	427	No	6.5	pulmonary infection, hepatomegaly, splenomegaly, abnormal of renal function	2.18	101	353.84	73.16	No	No	Yes	Yes	No	No	Yes	Yes
26	23	180	80	2.43	127	305	No	11	no	1.74	82	216	89	No	No	No	No	No	No	Yes	Yes
27	74	160	41	3.04	160	71.17	Yes	11	abnormal of hepatic function	2.68	127	46.48	24.69	No	No	No	No	No	No	No	No
28	23	180	80	2.26	109	264.69	Yes	11	no	2.44	98	158	106.69	No	No	No	No	No	No	Yes	No
29	23	180	80	2.44	98	158	Yes	11	abnormal of renal function	2.43	147	53.3	104.7	No	No	No	No	No	No	No	No
30	77	142	42	2.34	75	84.86	Yes	10	fungal infection, hypoalbuminemia, splenomegaly	2	51	57	27.86	Yes	Yes	No	No	Yes	No	No	No
31	77	142	42	2.11	18	118.49	No	10	no	1.31	12	46.51	71.98	Yes	No	No	No	Yes	No	No	No
32	61	150	44	3.36	72	74.3	Yes	1	respiratory failure, circulatory failure, severe pulmonary infection, pleural effusion	1.35	20	18.11	56.19	No	No	No	No	Yes	No	No	No
33	26	160	48	2.08	18	76	No	9	pulmonary infection and myelosuppression	1.63	16	48.18	27.82	No	No	No	No	No	No	No	No
34	61	150	40	2.22	71	103.01	No	8.5	respiratory failure, circulatory failure, severe pulmonary infection, pleural effusion	1.88	81	87.98	15.03	No	No	No	No	Yes	No	No	No
35	68	178	75	2.88	160	81.14	Yes	8.5	pulmonary infection and myelosuppression	1.49	74	40.49	40.65	No	No	No	No	No	No	Yes	No
36	46	166	70	4.29	289	72.48	No	6	pulmonary infection	3.53	135	48.58	23.9	Yes	No	No	No	No	No	Yes	No
37	75	150	50	1.45	111	192.09	No	0.25	respiratory failure, circulatory failure, pulmonary infection, renal failure	1.74	70	166.71	25.38	No	No	No	No	Yes	No	No	No
38	75	150	50	2.25	34	107.44	No	5	no	2.1	21	54.81	52.63	No	No	No	No	Yes	No	No	No
39	75	150	50	2.16	71	150.44	Yes	5	no	2.15	50	100.11	50.33	No	No	No	No	Yes	No	No	No
40	52	170	65	3.88	168	89.36	No	5	abnormal of renal function	3.46	97	70	19.36	No	No	No	No	No	No	Yes	No
41	52	170	65	3.64	98	71.85	Yes	5	no	3.23	66	57.89	13.96	No	No	No	No	No	No	Yes	No
42	53	148	57	3.87	259	83.53	No	5	no	3.05	130	48.99	34.54	No	Yes	No	No	No	No	Yes	No
43	65	156	42	2.44	88	136.55	Yes	4.5	pulmonary infection, fungal infection, granulocytic deficiency, and hypoalbuminemia	2.27	52	136.2	0.35	Yes	No	No	No	No	No	No	No
44	65	156	42	3.09	59	145.02	No	4.5	no	2.57	34	68.48	76.54	Yes	No	No	No	No	No	No	No
45	65	156	42	3.12	39	106.15	Yes	4.5	no	2.42	29	55.56	50.59	No	No	No	No	No	No	No	No
46	40	175	65	2.96	29	331.34	No	4	pulmonary infection, lower alimentary tract hemorrhage, urinary tract hemorrhage, fibrinogen deficiency	2.27	11	227	104.34	No	No	No	No	No	No	No	No
47	52	168	65	2.19	34	277.68	Yes	4	brain stem hemorrhage, septicemia, hyperuricemia, abnormal of renal function	2.11	37	230.57	47.11	No	No	No	No	No	No	No	No
48	56	160	66	1.95	26	112	No	4.5	pulmonary infection, abnormal of hepatic and renal function	1.92	25	88	24	Yes	Yes	No	No	No	No	No	No
49	28	172	68	2.62	151	251	No	19.5	abnormal of hepatic and renal function	2.71	123	203	48	No	No	No	No	No	No	Yes	Yes
50	59	165	73	1.99	36	122	No	7.5	abnormal of hepatic and renal function	1.94	25	103	19	No	No	No	No	No	No	No	No
51	48	169	68	2.37	54	134	No	8	pulmonary infection, abnormal of renal function	2.67	52	125	9	No	No	No	No	No	No	No	No
52	43	176	69	1.95	26	212	Yes	76.5	abnormal of hepatic and renal function	1.92	24	186	26	No	No	No	No	No	No	Yes	Yes
53	43	176	69	1.92	24	186	Yes	76.5	abnormal of hepatic and renal function	1.91	23	154	32	No	No	No	No	No	No	Yes	Yes
54	45	160	66	1.95	35	162	No	8	abnormal of hepatic and renal function	1.92	25	143	19	No	No	No	No	No	No	No	No
55	23	156	52	1.79	22	132	No	9.5	pulmonary infection, abnormal of hepatic and renal function	1.72	25	86	46	Yes	Yes	No	No	No	No	No	No
56	67	160	66	1.95	26	112	No	62.5	pulmonary infection, abnormal of hepatic and renal function	1.92	25	88	24	Yes	Yes	No	No	No	No	No	No
57	61	160	66	1.95	26	112	No	28	abnormal of hepatic and renal function	1.92	25	88	24	Yes	Yes	No	No	No	No	No	No
58	61	160	66	1.92	25	88	Yes	12	abnormal of hepatic and renal function	1.92	25	56	32	Yes	Yes	No	No	No	No	No	No
59	73	165	60	3.71	314	120.1	Yes	52.5	no	3.88	218	100.84	19.26	No	No	No	No	No	No	No	No
60	73	158	53	3.55	435	210.45	Yes	8	no	3.74	327	186.9	23.55	No	No	No	No	No	No	No	No
61	73	158	53	3.74	327	186.9	No	32	abnormal of renal function	3.64	318	156.9	30	No	No	No	No	No	No	No	No
62	32	156	60	1.92	24	166	Yes	5.5	abnormal of hepatic function	1.91	23	144	22	No	No	No	No	No	No	Yes	Yes
63	39	155	50	3.71	324	130.1	Yes	6	abnormal of renal function	3.88	218	100.84	29.26	No	No	No	No	No	No	Yes	Yes
64	49	160	55	2.29	374	140.5	No	8.6	pulmonary infection, abnormal of renal function	2.57	324	108.6	31.9	No	No	No	No	No	No	No	No
65	45	158	54	3.64	421	200.8	Yes	18	no	3.84	213	172.5	28.3	No	No	No	No	No	No	Yes	Yes
66	45	158	54	3.82	245	160.64	No	7.6	no	4.1	178	120.3	40.34	No	No	No	No	No	No	Yes	Yes
67	29	155	50	3.55	435	170.45	Yes	3.5	no	3.74	327	136.9	33.55	No	No	No	No	No	No	Yes	Yes
